# Supplementary material for: Body Composition and Melanoma Outcomes in Patients on Immunotherapy or Targeted Therapy: An Analysis from Canadian Melanoma Research Network
Source: Curr Oncol. 2026 Jul 6;33(7):403. doi: 10.3390/curroncol33070403 (PMC13407559; doi:10.3390/curroncol33070403)
Supplement: Supplementary file 1 [file curroncol-33-00403-s001.zip]

Archive with 1 entries (1 files):
- curroncol-4296035-supplementary.pdf
